# Supplementary material for: Evaluation of Nipple–Areola Circulation in Central Pedicle Mastopexy Patients with Subpectoral Implant Placement: A Quasi-Experimental Study
Source: Aesthetic Plast Surg. 2024 Jun 6;48(23):5038–43. doi: 10.1007/s00266-024-04113-y (PMC11739215; doi:10.1007/s00266-024-04113-y)
Supplement: Supplementary file 1 — Supplementary file1 (XML 0 KB) [file 266_2024_4113_MOESM1_ESM.xml]

<?xml version="1.0" encoding="UTF-8"?><FUNDING_INFORMATION><FUNDER ID="3254"><FUNDREFID>http://dx.doi.org/10.13039/501100017481</FUNDREFID><NAME>Ulusal Metroloji Enstitüsü, Türkiye Bilimsel ve Teknolojik Araştirma Kurumu</NAME><GRANT_NUMBER/><GRANT_RECIPIENT><NAME><TITLE>Dr</TITLE><FIRSTNAME>Semra</FIRSTNAME><MIDDLENAME/><LASTNAME>Bulbuloglu</LASTNAME><DEGREE/></NAME><ORCID AUTHENTICATED="true">0000-0002-7252-9478</ORCID></GRANT_RECIPIENT></FUNDER></FUNDING_INFORMATION>
